# Supplementary material for: A Cross-Sectional Investigation of the Association between Arterial Stiffness and Depressive Symptoms, Anxiety Symptoms, and Quality of Life
Source: Medicina (Kaunas). 2023 Feb 28;59(3):477. doi: 10.3390/medicina59030477 (PMC10057713; doi:10.3390/medicina59030477)
Supplement: Supplementary file 1 [file medicina-59-00477-s001.zip]

Archive with 1 entries (1 files):
- medicina-2233363-supplementary.pdf
